# Supplementary material for: Hematite (α-Fe2O3) with Oxygen Defects: The Effect of Heating Rate for Photocatalytic Performance
Source: Materials (Basel). 2024 Jan 12;17(2):395. doi: 10.3390/ma17020395 (PMC10820844; doi:10.3390/ma17020395)
Supplement: Supplementary file 1 [file materials-17-00395-s001.zip]

Archive with 1 entries (1 files):
- materials-2775128-supplementary.pdf
